# Supplementary material for: First-Row Transition 7-Oxo-5-phenyl-1,2,4-triazolo[1,5-a]pyrimidine Metal Complexes: Antiparasitic Activity and Release Studies
Source: Pharmaceuticals (Basel). 2023 Sep 28;16(10):1380. doi: 10.3390/ph16101380 (PMC10610057; doi:10.3390/ph16101380)
Supplement: Supplementary file 1 [file pharmaceuticals-16-01380-s001.zip]

Archive with 1 entries (1 files):
- pharmaceuticals-2612260-supplementary.pdf
